# Supplementary material for: Long-term real-world experience with ipilimumab and non-ipilimumab therapies in advanced melanoma: the IMAGE study
Source: BMC Cancer. 2021 May 29;21:642. doi: 10.1186/s12885-021-08032-y (PMC8164785; doi:10.1186/s12885-021-08032-y)
Supplement: Supplementary file 2 — Additional file 2. Institutional review boards/ethics committees. [file 12885_2021_8032_MOESM2_ESM.xlsx]

## Sheet: Argentina
Argentina	Site Number	Site Name	EC/IRB Name
Dr. Martin Eduardo Richardet	3101	Instituto Oncologico de Cordoba IONC	Comité Institucional de Etica de la Investigación en Salud
Dr Matias Chacon	3102	Instituto Alexander Fleming	Comité de Ética en Investigación del Instituto Medico
Dr Luis Fein	3104	Centro Oncológico de Rosario (COR)	Comité de Ética de Dr. Claude Bernard
Dr Felipe Palazzo	3105	Centro Oncologico CAIPO	Comité de Docencia e Investigación CAIPO (Centro para la Atención Integral del Paciente Oncologico)

## Sheet: Australia
Australia	Site Number	Site Name	EC/IRB Name
Dr Stephen Begbie	1002	Port Macquarie Base Hospital, Wrighta Road, Port Macquariw NSW 2444	Cancer Institute NSW Clinical Research Ethics Committee
Dr Mathew George	1004	Tamworth Hospital, Dean Street, Tamworth, NSW 2340	St Vincent's Hospital HREC
Dr Abhishek Joshi	1007	The Townsville Hospital, 100 Angus Smith Drive, Douglas QLD 4810	Cancer Institute NSW Clinical Research Ethics Committee
Dr Vinod Ganju	1009	Peninsular Oncology Centre, Level 3, 24-28 Frankston Flinders Road, Frankston VIC 3199	The Bellberry Human Research Ethics Committee (HREC)
Dr Chris Karapetis	1010	Flinders Medical Centre, Dept of Medical Oncology, Flinders Drive, Bedford Park, South Australia 5042	The Royal Adelaide Hospital Human Research Ethics Committee
Dr Abdi	1011	The Tweed Hospital, 16-18 Powell Street, Tweed Heads NSW 2485	Cancer Institute NSW Clinical Research Ethics Committee
Dr Andrew Nicol	1012	Greenslopes Private Hospital, Newdegate Street, Greenslopes, QLD 4120	Greenslopes Research and Ethics Committee
Dr Pandey	1014	Level 4 Block B, Cairns Base Hospital, The Esplanade, Cairns, Queensland 4870	St Vincent's Hospital HREC
Dr Benjamin Brady	1015	Cabrini Hospital, Cabrini Education and Research Precinct, 154 Wattletree Road, Malvern, 3144 Melbourne	Cabrini Human Research Ethics Committee
Prof. Aghmesheh	1016	Confident Health Care Medical Oncology Centre, 20-22 Underwood Street, Corrimal, NSW 2518	Bellberry Human Research Ethics Committee (HREC)
Dr Michael Brown	1017	Cancer Clinical Trials Unit, Level 4, East Wing, Royal Adelaide Hospital, North Terrace, Adelaide, SA 5000	The Royal Adelaide Hospital Human Research Ethics Committee
Dr Ali	1019	Canberra Hospital, Medical Oncology Research, Ward 14A, Blg 3, Level 2, Yamba Drive, Garran ACT 2605	ACT Health Human Research Ethics Committee
Dr Renuka Chittajulla	1021	Riverina Cancer Centre, 31 Meurant Avenue, Wagga Wagga NSW 2650	RCCC HREC Riverina Cancer Care Centre, Human Research Ethics Committee
Dr Andre Van der Westhuizen	1022	Newcastle Melanoma Unit, Calvary Mater Newcastle, Cnr Edith & Platt St, Waratah NSW 2298	St Vincent's Hospital HREC
Dr Bull	1023	Lismore Base Hospital, 70-72 Hunter Street, Lismore NSW 2480	Cancer Institute NSW Clinical Research Ethics Committee

## Sheet: Austria
Austria	Site Number	Site Name	EC/IRB Name
Doz. Erika Richtig	1101	Landeskrankenhaus Universität Klinikum Graz	Ethikkommission Medizinische Universität Graz
Prof. Christoph Hoeller	1102	Medizinische Universität Wien	Ethikkommission Medizinische Universität Graz
Prof. Franz Trautinger	1103	Landesklinikum St. Poelten	Ethikkommission Medizinische Universität Graz
Prof. Richard Greil	1104	Landeskrankenhaus Salzburg	Ethikkommission Medizinische Universität Graz
Prof. Georg Klein	1105	Allgemein öffentliches Krankenhaus Elisabethinen Linz	Ethikkommission Medizinische Universität Graz

## Sheet: Belgium
Belgium	Site Number	Site Name	EC/IRB Name
Dr Pascal Wolters, UZL	3201	Universitair Ziekenhuis LeuvenUZ Leuven Campus Gasthuisberg Herestraat 49 3000 Leuven	Commissie Medische Ethiek Universitaire Ziekenhuizen K.U.Leuven
Prof Jean-Francois Baurain, UCL	3202	UCL St. Luc, Avenue Hippocrate 10 1200 Brussels	Commission d'Ethique Biomédicale Hospitalo-Facultaire de l'UCL
Prof Pol Specenier, UZA	3203	UZ Antwerpen Wilrijkstraat 10 2650 Edegem	Ethisch Comité Universitair Ziekenhuis Antwerpen (local) Commission d'Ethique Hospltalo-Facultaire (main)
Dr Veronique Buyse, AZG	3205	AZ Groeninge Loofstraat 43 8500 Kortrijk	Ethisch Comité AZ Groeninge (local) - Commission d'Ethique Hospltalo-Facultaire (main)
Prof Jeroen Mebis, JessaZH	3206	Jessa Ziekenhuis Campus Virga Jesse Stadsomvaart 11 3500 Hasselt	Ethische Toetsingscommissie Virga Jesse Hasselt (local) - Commission d'Ethique Hospltalo-Facultaire (main)
Dr. Nele Claes Brugge-Dr. DeCuypere	3207	AZ Sint-Jan Brugge - Oostende AV Campus Brugge Oncologisch Centrum Ruddershove 10 8000 Brugge	Commissie voor Ethiek AZ St-Jan Brugge AZ STJAN Brugge Oostende AV ETHICS COMMITTEE OG 065
Dr. Wim Demey; Dr. Didier Verhoeven	3208	AZ Klina, Augustijnslei 100 2930 Brasschaat	Algemeen ziekenhuis Klina
Dr. Caterina Confente	3209	CH Joliment-Nivelles-TUbize, 159, Rue Ferrer, 7100 Haint St.	Saint-Luc University Hospital Ethics Committee

## Sheet: Canada
Canada	Site Number	Site Name	EC/IRB Name
Dr. Tahir Abbas	1302	Saskatoon Cancer Centre, 20 Campus Drive, Saskatoon, SK S7N 4H4	University of Saskatchewan, Biomedical Research Ethics
Dr. Caroline Hamm	1303	Windsor Regional Hospital-Cancer Program, Clinical Trials Dept Room 1011, 2220 Kildare Road, Windsor ON N8W 2X3	Windsor Regional Hospital Research Ethics Board
Dr. Joel Claveau	1304	CHUQ L'Hôtel-Dieu de Québec	Research Ethics Committee of the CHU de Québec
Dr. Mahmoud Abdelsalam	1305	Moncton Hospital, 135 Macbeath Avenue Moncton, New Brunswick E1C 6Z8	Horizon Health Network Research Ethics Board
Dr. Scott Ernst	1307	London HSC-Children’s Hospital of Western Ontario, 800 Commissioer's Road East, London, ON 6C 6B5, Canada	The University of Western Ontario Research Ethics Board for Health Sciencies Research Involving Human Subjects (HSREB)
Dr. Sudhashree Rajagopal, Mississauga, ON	1310	Dept of Medical Oncology, Credit Valley Hospital 2200 Eglinton Avenue West Mississauga, ON L5M 2N1	Research Ethics Board Trillium Health Partners

## Sheet: France
France	Site Number	Site Name	Regulatory Agencies (not submitted to IRB due to country requirements)
Carreiro Miguel, Mautauban	1601	CH Montauban	CNIL; CCTTIRS and CNOM
Walter, SABINE; Avignon	1605	Institut Sainte Catherine	CNIL; CCTTIRS and CNOM
Rotarski Maciej; Bayonne	1606	Centre d'Oncologie et de Radiothérapie	CNIL; CCTTIRS and CNOM
Misery, Laurent; Brest	1607	CHRU de Brest Hôpital Morvan	CNIL; CCTTIRS and CNOM
CHAFAI EL ALAOUI; Soissons	1608	CH de Soissons	CNIL; CCTTIRS and CNOM
Saiag, Philippe; Boulogne-Billancourt	1609	Hopital Ambroise Pare	CNIL; CCTTIRS and CNOM
Jennesseaux, Idalie; Montivillers	1610	Hopital Jacques Monod Groups Hospitalier Du Havre	CNIL; CCTTIRS and CNOM
DUFOUR Patrick, DR Borel; Strasbourg	1611	Centre Paul Strauss	CNIL; CCTTIRS and CNOM
Naman HERVE; Mougins	1612	Centre azuréen Cancérologie	CNIL; CCTTIRS and CNOM
Mongodin; Nouméa	1613	CHT Nouméa	CNIL; CCTTIRS and CNOM
Isambert Nicolas; Dijon	1614	Centre Georges-François Leclerc	CNIL; CCTTIRS and CNOM
Dr. Plantin, Quimper	1615	Ch Cornuaille	CNIL; CCTTIRS and CNOM
Vercambre-Darras SOPHIE; Boulogne sur mer	1616	Centre Hospitalier Boulogne-sur-Mer	CNIL; CCTTIRS and CNOM
AUBIN François; Besançon	1617	CHU Besançon	CNIL; CCTTIRS and CNOM
DALLE Stéphane; Lyon	1618	Hôpital Lyon sud	CNIL; CCTTIRS and CNOM
Granel-Brocard, Florence; Vandoeuvre Les Nancy	1619	CHU de Nancy	CNIL; CCTTIRS and CNOM
Lebbe, Celeste; Paris	1620	Hôpital Saint-Louis Paris	CNIL; CCTTIRS and CNOM
Mortier, Laurent; Lille	1621	CHRU Lille	CNIL; CCTTIRS and CNOM
Mansard, Sandrine; Clermont-Ferrand	1622	CHU Estaing	CNIL; CCTTIRS and CNOM
BEDANE Christophe; Limoges	1623	Hôpital Dupuytren	CNIL; CCTTIRS and CNOM
Leccia, Marie-Therese; Grenoble Cedex	1624	CHU de Grenoble	CNIL; CCTTIRS and CNOM

## Sheet: Germany
Germany	Site Number	Site Name	EC/IRB Name
Dr Garbe (Dr Eigentler)	1701	University Hospital of Tübingen	Ethics committee of the Medical Faculty of the Eberhard-Karls-University and of the University Hospital Tübingen (CEC)
Dr Loquai	1702	Johannes-Gutenberg Universität Mainz	Ethik-Kommission Landesarztekammer Rheinland-Pfalz Deutschhausplatz 3 55116 Mainz
Prof. Elsner(Dr. Norgauer)	1703	Universitätsklinikum Jena	Universitatsklinikum Jena Ethik-Kommission BachstraP..e 18 07743 Jena
Dr. Mohr	1704	Dermatologisches Zentrum Buxtehude	Ethik-Kommission bei der Arztekammer Niedersachsen Berliner Allee 20 30175 Hannover
Prof. Altmeyer (Dr. Gambichler - PI)	1705	St. Josef Hospital	Ethik-Kommission der Med. Fakultiit der RUB Bilrkle-de-la-Camp-Platz 1 44789 Bochum
Prof. Gollnick(Dr. Göppner is PI)	1706	University Hospital, Magdeburg	Otto-Von-Guericke-Universitat Magdeburg Ethik-Kommission
Dr. Gutzmer	1707	Hannover Medical School	Ethik-Kommission Medizinische Hochschule Hannover Carl-Neuberg-Str. 1 30625 Hannover
Dr. Kaufmann	1708	Klinikum Der Johann Wolfgang Goethe-Universität	Ethik-kommission des Fachbereichs Medizin der Johann Wolfgang Goethe Universitat
Dr. Hassel	1709	University Hospital Heidelberg	Ethik-Kommission der Medizinischen Fakultät Heidelberg Alte Glockengiesserei 11/1 69115 Heidelberg
Dr. Utikal	1710	University Medical Centre Mannheim	Med. Ethik-Kommission II Maybachstr. 14, 68169 Mannheim Medizinische Fakultat Mannheim der Universitat Heidelberg Universitatsklinikum Mannheim
Dr. Tsianakas	1711	University Hospital of Münster	Ethik-Kommission der Ärztekammer Westfalen-Lippe und der Medizinischen Fakultät der Westfällischen Wilhelms-Universität Gartenstr. 210-214 48147 Münster
Dr. Dippel	1712	Hautklinik Klinikum der Stadt Ludwigshafen am Rhein gGmbh	Ethik-Kommission Landesarztekammer Rheinland-Pfalz Deutschhausplatz 3 55116 Mainz
Prof. Goebeler (Dr. Gesierich)	1713	Universitätsklinikum Würzburg	Ethik-Kommission der Medizinischen Fakultät Würzburg, Institut für Pharmakologie und Toxikologie Versbacher Str. 9, 97078 Würzburg
Dr. Terheyden	1714	University of Lübeck	EthikKommission der Universität zu Lübeck Ratzeburger Allee 160 Haus 21 23562 Lübeck
Dr. Herbst; Erfurt	1715	HELIOS Hauttumorzentrum Erfurt	Landesärztekammer Thüringen Ethikkommission Im Semmicht 33 07751 Jena
Dr. Kaatz, Gera	1716	Zentrum für klinische Studien SRH Wald-Klinikum Gera gGmbH	LÄK - Landesärztekammer Thüringen Ethikkommission Im Semmicht 33 07751 Jena Germany
Dr. Nashan; Dortmund	1717	Klinikum Dortmund gGmbH	Ethik-Kommission der Ärztekammer Westfalen-Lippe und der Medizinischen Fakultät der Westfällischen Wilhelms-Universität Gartenstr. 210-214 48147 Münster
Dr Christos Zouboulis	1719	Dessau Medical Center,	Ärztekammer Sachsen-Anhalt Ethikkommission Am Kirchtor 9 06108 Halle (Saale)
Prof. Moll	1720	Klinik und Poliklinik für Dermatologie und Venerologie, Hamburg	ETHIK-KOMMISSION DER .ARZTEKAMMER HAMBURG
Dr Haalck	1721	University Hosp. Hamburg Eppendorf	ETHIK-KOMMISSION DER .ARZTEKAMMER HAMBURG
Dr. Jens Ulrich	1722	Hospital of Quedlinburg, Hautkrebszentrum Harz, Ditfurter Weg 24, 06484 Quedlinburg	Ethikkommission der Arztekammer Sachsen-Anhalt
Dr Hans Starz, Dr Julia Welzel	1724	Klinikum Augsburg	Ethics committee of the Medical Faculty of the Eberhard-Karls-University and of the University Hospital Tübingen (CEC)
Dr Feldmann-Böddekker	1725	DRK Krankenhaus Chemnitz-Rabenstein, Hautklinik, Unritzstr. 23, 09117 Chemnitz	Sächsische Landesärztekammer Schützenhöhe 16 01099 Dresden Germany
Dr Thomalla	1726	Praxisklinik für Hämatologie und Onkologie Koblenz	Ethik-Kommission Landesarztekammer Rheinland-Pfalz Deutschhausplatz 3 55116 Mainz
Dr. Stein	1728	Univ.-Klinikum Carl Gustav Carus	Antrag an die Ethik -Kommission der Medizlnischen Fakultat Carl Gustav Carus der Technischen Universitat Dresden zur Durchfiihrung klinischer Untersuchungen am Menschen
Dr. Till-Oliver Emde; Oncologia Nova, Recklinghausen	1729	Oncologia Nova, Recklinghausen	Ethik-Kommission der Ärztekammer Westfalen-Lippe und der Medizinischen Fakultät der Westfällischen Wilhelms-Universität Gartenstr. 210-214 48147 Münster
Dr Kähler, Kiel	1730	Universitaets-Hautklinik Kiel	ETHIK-KOMMISSION MEDIZINISCHE FAKULTAT DER CHRISTIAN-ALBRECHTS-UNIVERSITAT ZU KIEL
Dr. Kowalzick, HELIOS klinik	1731	Klinik für Hautkrankheiten und Allergologie, Röntgenstraße 2, 08529 Plauen (Helios Vogtland-Klinikum Lauen)	Ethikkommission Sachsische Landes arztekammer Korperschaft des Offentlichen Rechts S6chsische Landesarzteka mmer • PF 10 04 65 • 01074 Dresden
Dr Meiss, Freiburg	1732	Universitätsklinikum Freiburg	Ethik-Kommission desUniversitätsklinikums Freiburg Engelberger Str. 21 79106 Freiburg
Dr. Dill, Lüdenscheidt	1733	Märkische Kliniken GmbH, Paulmannshöherstr.14, 58515 Lüdenscheid	Ethik-Kommission der Ärztekammer Westfalen-Lippe und der Medizinischen Fakultät der Westfällischen Wilhelms-Universität Gartenstr. 210-214 48147 Münster
Prof. Kretschmer, Dr. Thoms, Göttingen	1734	Georg-August Universitat Gottingen	Ethikkommission der Med. Falwl!at, Von-Siebold-StraBe 3, 37075 Gottingen
Dr. Armin Bender	1735	Universität Gießen und Marburg, Dermatologie	Ethik-Kommission in der ärztlichen Forschung Fachbereich Medizin der Phillips-Universität Marburg Baldingerstraße 35032 Marburg
Dr Frank, Düsseldorf	1736	Universitätsklinikum Düsseldorf,Dept. of Dermatology Heinrich Heine University Moorenstr. 5 40225 Düsseldorf	ETHIKKOMMISSION der Medizinischen Fakultat Heinrich Heine University Düsseldorf
Dr. Podda	1737	Klinikum Darmstadt Hautklinik	Ethik-Kommission bei der Landesarztekammer Hessen
Dr. Schley, Schwerin	1738	HELIOS klinikum, Schwerin	Ethikkommlsslon an der Medizinischon Fakultat der Universitat Rostock
Dr. Heinzerling, Erlangen	1739	Universitätsklinikum Erlangen, Dermatologie	Ethik-Kommission der Medizinischen Fakultat der Friedrich-Alexander-Universitat Erlangen-Nurnberg Krankenhausstral3'e 12 91054 Erlangen
Dr. Schneider, Ulm	1740	Universitätsklinik Ulm, Dermatology and Allergologie	Ethikkommission der Universität Ulm Helmholtzstraße 20 (Oberer Eselsberg) 89081 Ulm
Dr. Junghanss, Rostock	1741	Universität Rostock	Ethics committee of the Medical Faculty of the Eberhard-Karls-University and of the University Hospital Tübingen (CEC)
Prof Sander, Hamburg	1742	Asklepios Klinik	Ethik-Kommission Hamburg Humboldtstr. 67a 22083 Hamburg
Dr Ulrike Sokoll Dr Geer, Schwäbisch Hall	1743	Diakonieklinikum Schwäbisch Hall	Ethics committee of the Medical Faculty of the Eberhard-Karls-University and of the University Hospital Tübingen (CEC)
Dr. Thode	1744	Klinikum Stuttgart	MEDICALCHAMBER BADEN-WUERTTEMBERG Public Body ETHICS COMMITTEE
Dr. Fiedler, Halle	1745	Klinikum Halle	Ethics commitee Martin-Luther-University Halle Wittenberg

## Sheet: Greece
Greece	Site Number	Site Name	EC/IRB Name
Dimitrios Bafaloukos,	1801	Department of Oncology, Metropolitan Hospital of Athens, Ethnarhou Makariou & El.Venizelou 1, 18547 N. Faliro, Athens, Greece	Medical Conduct & Ethics Committee of the METROPOLITAN Therapeutic Centre
Evangelia Razis,	1803	3rd Dept. of Medical Oncology, Hygeia Hospital,Erithrou Stavrou 4, 15123 Maroussi , Athens, Greece	HYGEIA Scientific Council
Christos Papandreou,	1804	Department of Medical Oncology, University Hospital of Larissa, Mezourlo, Greece, 41334	Scientific Council of the University Hospital of Larissa
Michalis Karamouzis	1805	Oncology Department, Lefkos Stavros Hospital , Papadiamantopoulou 16, Athens, Greece, 11528	Scientific Committee of the Lefkos Stauros Hospital Athens
Stylianos Kakolyris,	1806	Oncology Department, Dragana, Alexandroupolis, Thrace, 68100	Scientific Council of the University General Hospital of Alexandroupolis
George Fountzilas - Vassileios Karavasilis	1807	Medical Oncology Clinic, Papageorgiou General Hospital of Thessaloniki, Ring Road Nea Efkarpia,56429, Greece	Scientific Council of the Papageorgiou Hospital of Thessaloniki
Vassileios Georgoulias	1808	Medical Oncology Clinic, University Hospital of Heraklion, PAGNI, Voutes, 71100 Heraklion, Crete	MINISTRY OF HEALTH 7th HEALTH REGION OF CRETE UNIVERSITY GEN. HOSP. OF HERAKLION “VENIZELEIO”
Panagiotis Katsaounis	1809	Oncology Department, Iaso General Hospital, Messogion 264,15562, Cholargos, Athens, Greece	Scientific Council of the Iaso General Hospital

## Sheet: Ireland
Ireland	Site Number	Site Name	EC/IRB Name
Dr. Derek Power,	2002	Cork University Hospital, Wilton, Cork	Clinical Research Ethics Committee of the Cork Teaching Hospitals Lancaster Hall, Little Hanover Street, Cork,
Dr. Paul Donnellan,	2003	University College Hospital Galway, Clinical Trials Unit, Fever Building, UCHG, Newcastle Road, Galway, Co. Galway, Ireland.	Clinical Research Ethics Committee Unit4 Merlin Park Hospital Galway.
Dr. Kyran Bulger,	2004	Deparment of Oncology, Mid-Regional Hospital, Arden Road, Tullamore, Co. Offaly	Research Ethics Committee HSE - Midland Area HSE Area Offices Arden Road Tullamore Co. Offaly
Dr Sinead Cuffe,	2005	Clinical Trials Unit, St. James's Hospital, James Street, Dublin 8	SJH/ AMNCH Research Ethics Committee, Tallaght, Dublin 24
Dr. David Gallagher,	2006	Cancer Clinical Trials Unit, Eccles Street, Dublin 7	Research Ethics Committee Mater Misericordiae University Hospital Sisters of Mercy
Dr. G. Gullo,	2008	St. Vincent's University Hospital, Elm Park Dublin 4	Ethics and Medical Research Committee St. Vincent Healthcare Group Ltd ELM PARK, DUBLIN 4

## Sheet: Israel
Israel	Site Number	Site Name	EC/IRB Name
Dr. Michal Lotem	2101	Hadassah Medical Center	Hadassah Medical Organization
Hadassah			Helsinki Committee
			Research and development
Prof. Jacob Schachter	2102	Sheba Medical Center	Helsinki Committee
Sheba			The Sheba medical center
Prof. Ilan Ron	2103	Sourasky Medical Center	Helsinki Committee
Sourasky			TEL AVIV SOURASKY MEDICAL CENTER
			Affiliated to the Tel-Aviv University
			Sackler Faculty of Medicine Municipality of 1el Aviv-Ya!fo
Dr. Alex Yacobson	2104	Soroka Medical Center	Helsinki Committee
Soroka			Soroka medical center
Dr. Gil Bar-Sela	2105	Rambam Medical Center	Helsinki Committee
Rambam MC			Rambam Health Care Campus
			Haifa, Israel

[truncated: 5 more sheets: Poland, Spain, Switzerland, UK, US]
